# Supplementary material for: Suicide and Associations with Air Pollution and Ambient Temperature: A Systematic Review and Meta-Analysis
Source: Int J Environ Res Public Health. 2021 Jul 20;18(14):7699. doi: 10.3390/ijerph18147699 (PMC8303705; doi:10.3390/ijerph18147699)
Supplement: Supplementary file 1 [file ijerph-18-07699-s001.zip]

Archive with 1 entries (1 files):
- ijerph-1266366-supplementary.pdf
